# Supplementary material for: Association between Seafood Intake and Cardiovascular Disease in South Korean Adults: A Community-Based Prospective Cohort Study
Source: Nutrients. 2022 Nov 17;14(22):4864. doi: 10.3390/nu14224864 (PMC9695428; doi:10.3390/nu14224864)
Supplement: Supplementary file 1 [file nutrients-14-04864-s001.zip]

Archive with 1 entries (1 files):
- nutrients-2039494-supplementary.pdf
